# Supplementary material for: Hierarchical SAPO-34 Catalysts as Host for Cu Active Sites
Source: Materials (Basel). 2023 Aug 19;16(16):5694. doi: 10.3390/ma16165694 (PMC10456513; doi:10.3390/ma16165694)
Supplement: Supplementary file 1 [file materials-16-05694-s001.zip]

Archive with 1 entries (1 files):
- materials-2544441-supplementary.pdf
